# Supplementary material for: Plasma adenosine deaminase-1 and -2 activities are lower at birth in Papua New Guinea than in The Gambia but converge over the first weeks of life
Source: Front Immunol. 2024 Sep 25;15:1425349. doi: 10.3389/fimmu.2024.1425349 (PMC11461337; doi:10.3389/fimmu.2024.1425349)
Supplement: Supplementary file 1 [file DataSheet1.zip]

Archive with 14 entries (14 files):
- Figure S1.pdf
- __MACOSX/._Figure S1.pdf
- Figure S2.pdf
- __MACOSX/._Figure S2.pdf
- Figure S3.pdf
- __MACOSX/._Figure S3.pdf
- Table S1.pdf
- __MACOSX/._Table S1.pdf
- Table S2.pdf
- __MACOSX/._Table S2.pdf
- Table S3.pdf
- __MACOSX/._Table S3.pdf
- Table S4.pdf
- __MACOSX/._Table S4.pdf
